# Supplementary material for: Multifaceted Analyses of Isolated Mitochondria Establish the Anticancer Drug 2-Hydroxyoleic Acid as an Inhibitor of Substrate Oxidation and an Activator of Complex IV-Dependent State 3 Respiration
Source: Cells. 2022 Feb 7;11(3):578. doi: 10.3390/cells11030578 (PMC8834245; doi:10.3390/cells11030578)
Supplement: Supplementary file 1 [file cells-11-00578-s001.zip]

Archive with 3 entries (3 files):
- Supplementary Material.pdf
- TableS1.xlsx
- TableS2.pdf
